# Supplementary material for: Vaping for weight control: Findings from a qualitative study
Source: Addict Behav Rep. 2020 Apr 28;12:100275. doi: 10.1016/j.abrep.2020.100275 (PMC7330875; doi:10.1016/j.abrep.2020.100275)
Supplement: Supplementary data 1 [file mmc1.xml]

<?xml version="1.0" encoding="UTF-8" standalone="no"?><data:data><datasets><author>fiona.dobbie@ed.ac.uk</author><type>0</type><dataset><value>1</value><reason>Data will be made available on request</reason><comments/></dataset></datasets></data:data>
